# Supplementary material for: Influence of Zooplankton and Environmental Factors on Clear-Water Phase in Lake Paldang, South Korea
Source: Int J Environ Res Public Health. 2021 Jul 5;18(13):7205. doi: 10.3390/ijerph18137205 (PMC8297077; doi:10.3390/ijerph18137205)
Supplement: Supplementary file 1 [file ijerph-18-07205-s001.zip]

Archive with 1 entries (1 files):
- ijerph-1243006-supp.pdf
